# Supplementary material for: Co3O4 Supported on Graphene-like Carbon by One-Step Calcination of Cobalt Phthalocyanine for Efficient Oxygen Reduction Reaction under Alkaline Medium
Source: Nanomaterials (Basel). 2023 Mar 31;13(7):1241. doi: 10.3390/nano13071241 (PMC10097344; doi:10.3390/nano13071241)
Supplement: Supplementary file 1 [file nanomaterials-13-01241-s001.zip]

Archive with 1 entries (1 files):
- nanomaterials-2293187-supplementary.pdf
